# Supplementary material for: Bisphenol A—A Dangerous Pollutant Distorting the Biological Properties of Soil
Source: Int J Mol Sci. 2021 Nov 25;22(23):12753. doi: 10.3390/ijms222312753 (PMC8657726; doi:10.3390/ijms222312753)
Supplement: Supplementary file 1 [file ijms-22-12753-s001.zip]

Archive with 1 entries (1 files):
- ijms-1451304-supplementary.pdf
